# Supplementary material for: A Facile Approach of Fabricating Electrically Conductive Knitted Fabrics Using Graphene Oxide and Textile-Based Waste Material
Source: Polymers (Basel). 2021 Sep 4;13(17):3003. doi: 10.3390/polym13173003 (PMC8434548; doi:10.3390/polym13173003)
Supplement: Supplementary file 1 [file polymers-13-03003-s001.zip]

Archive with 1 entries (1 files):
- polymers-1351150-supplementary.pdf
